# Supplementary material for: Dispositional Flow and Performance in Brazilian Triathletes
Source: Front Psychol. 2019 Sep 20;10:2136. doi: 10.3389/fpsyg.2019.02136 (PMC6763559; doi:10.3389/fpsyg.2019.02136)
Supplement: Supplementary file 1 [file Table_1.XLSX]

## Sheet: Plan2
Supplementary Table S1: Column names are in Brazilian Portuguese; Idade = Age; TempPratica = Practice time; ModaliPref = Preferred sport (1 = Swimming, 2 = Cycling, 3 = Running); ExpecDesemp = Performance expectations (1 = Finish the race, 2 = Improve times, 3 = Finishing at the top); EqDH = Challenge-skill balance; FAAT = Action-awareness merging; MC = Clear goals; FdB = Unambiguous feedback; Co…
Sexo	Idade	TempPratica	ModaliPref	ExpecDesemp	EqDH	FAAT	MC	FdB	Conc	Cont	PAC	TransT	ExpA	SeriedadeObj	OrientPlan	DomGeral	TempNat	T1	TempCiclismo	T2	TempCorrida	Tempomin	TempoH
1	31	9	2	1	5	4.75	5	5	4.75	4.75	5	4	5	5	5	10	44.38	2.85	267.33	1.4	171	486.97	8.11617
1	34	18	2	1	4.5	4	5	5	4.25	5	2.5	2.75	4.75	5	7	12	47.27	2.73	279.4	1.9	181.63	512.93	8.54883
1	23	5	2	2	4.25	4	5	4	4	4	4.75	5	5	4.5	7	11.5	46.3	2.92	270.25	1.8	171.48	492.75	8.2125
1	35	14	2	2	4.75	4	5	4.75	4	4.25	4.75	4	5	6.5	5	11.5	44.2	2.95	279.82	2.32	207.47	536.75	8.94583
1	31	15	3	1	4	4	4.25	4.25	4.75	4.75	4.5	3.75	4.25	3.5	6.5	10	44.37	3.22	266.97	1.55	173.97	490.07	8.16783
1	28	15	2	1	4.5	5	5	4	4	4.25	2.75	2.5	5	4	5	9	51.08	3.07	284.78	3.35	186.6	528.88	8.81467
1	35	5	3	2	3.5	3.75	4.25	3.5	4	4	3.25	2.25	3.5	5	6	11	66.22	6.33	317.5	6.97	236.32	633.33	10.5555
1	21	2	2	1	4	4	3.75	3.25	3	3.25	3	4.5	4.75	4	3	7	65.92	7.15	328.05	9.18	302.53	712.83	11.8805
1	23	1	1	1	3.75	4	4	4	3.5	3.75	3.25	3.25	4.75	5	2	7	63.12	5.82	362.42	6.42	286.7	724.47	12.0745
1	25	1	3	1	4.5	4.5	4.25	3.75	3.5	4.25	5	5	5	4	4	8	60.37	8.05	346.15	5.87	215.18	635.62	10.5937
1	22	2	3	1	4.5	3.75	4.25	3.75	3	3.75	3.5	4	5	7	8	15	68.33	7.47	339.75	6.83	239.33	661.72	11.0287
1	28	5	2	2	4.75	4	4.5	4.25	4.25	4.25	3	4	5	6	5	11	63.07	5.43	321.67	5.08	260.93	656.18	10.9363
1	26	10	2	2	4.25	3.5	5	4.75	3.5	4	3	3.25	5	5	5	10	58.27	6.25	341.85	4.7	338.12	749.18	12.4863
1	26	2	2	2	4.25	4	4.75	4.75	3.75	3.5	4	4	4.75	4	5	9	58.55	4.98	317.12	3.83	227.73	612.22	10.2037
1	42	5	1	3	4.75	3.5	5	4.5	4.25	3.5	2	2.5	4.5	5.5	7	12.5	78.68	12.18	438.52	10.77	363.73	903.88	15.0647
1	25	5	3	2	4	4	4.25	4	4.25	4	3.75	3.75	4.25	7	7	14	54.85	5.02	312.15	2.57	209.13	583.72	9.72867
1	29	2	3	3	4.25	3.75	4.75	3.5	4.5	3.75	2	4	5	5.5	4.5	10	70.4	6.23	325.13	3.53	205.23	610.53	10.1755
1	26	4	3	3	3.75	3.25	4.25	3.75	3.75	3.75	3.5	3	5	4	6	10	76.77	7.92	343.5	5.88	220.58	654.65	10.9108
1	29	1	3	3	4.75	4	4.75	5	4.75	4.5	5	3.75	5	4	5	9	90.37	12.05	392.78	7.52	248.28	751	12.5167
1	26	2	3	3	4.25	4.25	4.5	4.25	4.25	4.5	4.75	4	5	5	7	12	71.8	8.3	340.5	7.57	227.55	655.72	10.9287
1	28	3	3	3	4.25	4	4.75	4	3.25	4.25	3.5	3	4.25	5.5	5	10.5	80.82	9.85	334.37	6.05	236.23	667.32	11.122
1	25	1	2	3	3.5	4	4.75	4.25	4	4	5	5	5	3	6	9	76.78	10.38	381.37	12.48	317.45	798.47	13.3078
1	28	2	3	2	3.25	4.25	4.25	4	5	4.5	2.5	3	5	5.5	4.5	10	65.32	7.17	319.53	4.95	201.1	598.07	9.96783
1	27	4	1	2	3.75	3	4	3.25	3.5	3	2	2.75	4.75	4	2	6	58.08	10	344.75	6.33	242.08	661.25	11.0208
1	27	5	2	3	4.25	4.5	4.75	4	4.5	4.75	4.75	3.5	5	2	5	7	60.45	7.07	348.2	7.75	234.5	657.97	10.9662
1	27	1	2	3	3.5	3	4	3.25	3.5	3.75	3.75	3.25	3.75	2.5	7	9.5	80.07	9.92	302.53	11.32	243.4	647.23	10.7872
1	27	11	1	1	4	3.75	4	4.25	3.25	3.75	3.5	4	4.5	4.5	3.5	8	47.82	4.93	296.98	4.48	237.52	591.73	9.86217
1	26	4	1	3	4	3.5	4.25	4	4	4	2.5	3.75	4.5	5.5	6	11.5	55.75	9.25	343.08	7.15	232.35	647.58	10.793
1	28	2	3	3	3.5	3	4	4	3.75	3.5	4.5	4.25	5	4	8	12	67.15	7.3	353.2	4.47	247.08	679.2	11.32
1	28	3	1	3	5	3.5	5	4.75	4.25	4	3.75	2.75	4.5	2.5	5	7.5	51.32	6.95	326.53	6.72	229.97	621.48	10.358
1	26	1	3	3	3.5	2.75	2.75	3	3	3	2.75	4.25	4.25	6	7	13	74.15	8.1	350.33	3.35	248.83	684.77	11.4128
1	28	2	2	3	4	3.25	4.25	4.25	4	4	5	4.25	5	4	8	12	74.4	7.93	346.68	5.78	289.58	724.38	12.073
1	25	2	3	1	4	4	4	3	3	3.25	4.25	3.75	4.5	6.5	6	12.5	60.38	9.38	365.63	7.73	223.45	666.58	11.1097
1	25	5	3	1	4.25	4	4.25	4	4	4	4	3.75	4.75	7.5	7.5	15	53.48	5.37	307.95	2.23	218.02	587.05	9.78417
1	28	7	2	3	2.75	3.25	2.75	3	2.5	2.5	3.5	3.25	5	6	6.5	12.5	90.6	7.87	345.25	12.12	273.07	728.9	12.1483
2	28	3	3	2	5	4.5	4.75	4.5	4.25	4.25	5	2.5	5	4	5.5	9.5	70.45	5.5	347.23	2.47	227.35	653	10.8833
2	25	5	2	1	2.75	2.5	3.5	3.5	3.75	3	4.25	3.25	4.5	3	5	8	55.78	3.55	313.47	2.25	214.05	589.1	9.81833
2	27	1	1	3	3	4	4	2.75	1.75	2.75	5	4.75	4.5	5	2.5	7.5	72.6	12.68	421.02	13.1	347.78	867.18	14.453
2	28	9	3	1	4.5	4	5	5	4.5	4.5	5	2.75	5	6	6	12	60.58	4.7	321.63	5.75	231.27	623.93	10.3988
1	32	4	2	3	5	4.75	5	4.75	4.5	5	4.75	4.25	4.75	4.5	3	7.5	63.67	8.62	340.72	8.4	239.42	660.82	11.0137
1	32	4	3	2	4	4.25	4.25	4	4	3.75	4	3.25	4.25	3.5	5.5	9	91	16.35	369.83	23.92	297.57	798.67	13.3112
1	32	3	3	3	3	3.25	5	5	5	5	5	3.5	5	3	6	9	97.1	12.07	415.82	8.95	309.85	839.9	13.9983
1	31	2	2	3	4	4.25	4	3.25	3.25	4	4.5	2.25	4.75	2	3.5	5.5	62.83	10	346.72	8.78	230.62	658.95	10.9825
1	33	2	3	3	3.25	3.25	3.5	3.75	3.75	3.5	4	3.25	3.5	3	6	9	83.65	8.6	370.9	7.23	235.38	705.77	11.7628
1	33	6	2	3	3	3.75	4.75	4	4	4	1.5	3	5	6	6.5	12.5	70.27	5.27	344.18	4.97	300.58	725.27	12.0878
1	35	2	3	1	4	3.5	4.75	4.75	4.75	4.25	4.25	2.5	4.5	6.5	4	10.5	93.53	12.07	390.05	8.35	285.02	789.02	13.1503
1	33	5	3	2	4	3.75	4.5	3.75	4.25	4.5	4.25	3.5	4.25	4.5	5	9.5	74.87	12.3	314.33	16.7	257.13	675.33	11.2555
1	33	4	2	3	4.5	4.25	4.25	4	3.75	3.5	3	3.25	4.5	3	6.5	9.5	59	7.7	336.47	10.32	268.33	681.82	11.3637
1	34	1	2	3	3.75	2.75	3	3.25	3	3	2.25	3	3.5	4	4	8	73.18	8.38	338.68	7.1	251.75	679.1	11.3183
1	33	5	2	2	3.75	2.5	4.25	4.5	4.25	4.75	2	2.75	5	7	8	15	75.62	6.65	314.42	5.55	252.48	654.72	10.912
1	31	3	2	2	4.5	4.25	4.5	4.5	4	4.5	5	3.75	5	4	3	7	64.68	4.85	329.03	5.35	308.6	712.52	11.8753
1	26	3	3	2	3	3.75	3.5	3.25	4.25	4	3.75	4.5	3	7.5	5	12.5	78.57	13.4	360.48	12.98	253.37	718.8	11.98
1	28	11	2	2	3.25	2.75	4	3.75	4.25	3.25	3.5	4.25	4.75	6.5	6.5	13	67.52	6.4	296.38	3.62	202.15	576.07	9.60117
1	33	4	3	3	4.25	3.75	4.25	3.75	4.25	3.5	3.25	2.75	5	6	6	12	67.73	6.33	323.83	3.75	213.68	615.33	10.2555
1	30	7	2	2	3.75	3.75	3.75	4	3	3.25	3.5	4	5	4	4	8	55.12	4.9	311.47	3.17	202.02	576.67	9.61117
1	33	7	3	3	3.75	3.25	4.75	4	4	4	3	3.5	5	3	5	8	68.98	5.87	326.32	10.05	234.42	645.63	10.7605
1	30	2	2	3	3.5	2.5	4	3.25	3.75	3.25	4.5	4.25	4.75	1	4	5	70.82	7.37	337.22	10.6	272.75	698.75	11.6458
1	31	4	1	3	4	3.25	4.75	4	2.75	3.25	2.75	2.5	4.5	6	7	13	70.05	5.93	328	3.2	228.92	636.1	10.6017
1	31	5	1	3	3.75	3.75	4.5	3.5	4	4	4	4.25	4.75	4	7	11	55.95	8.25	315.45	7.28	216.27	603.2	10.0533
1	33	5	2	3	4.25	3.75	4	4	4	4	4	4	4.75	3.5	4.5	8	68.92	10.47	350.48	10.22	300.2	740.28	12.338
1	30	4	3	2	3.5	3.75	3.5	3.5	2.5	3.25	4.5	3.75	4	1.5	5	6.5	65.68	6.28	323.43	9.67	226.98	632.05	10.5342
1	38	4	3	3	3.75	3	4.25	4	3	3.75	4.25	4	4.5	4	6	10	63.07	5.87	315.67	3.4	243.98	631.98	10.533
1	33	1	3	2	3.5	3	4.25	4	3.5	3.25	2.75	3	4.5	7	8	15	61.85	6.97	321	3.9	213.67	607.38	10.123
1	31	5	3	2	4.25	4	4.25	4.25	3.75	4	4.5	3.75	4.75	1	5.5	6.5	66.93	4.17	327.22	3.25	251.12	652.68	10.878
1	30	1	2	3	2.75	4.5	4	4.25	4	4	4.75	3.25	4.75	6	6	12	87.63	15.82	393.27	14.25	415.95	926.92	15.4487
1	30	3	3	3	4	4.5	4	4.25	4.25	4	5	4.5	4.75	0.5	2.5	3	76.55	14.92	436.7	17.52	312.48	858.17	14.3028
1	31	2	3	3	3.75	2.5	3.25	3.25	3.25	3.75	4	4	3.5	4	5.5	9.5	76.95	10.67	375.45	9.67	282.85	755.58	12.593
1	34	3	1	2	3.5	4	4	4	4	4	4	3	5	6	8	14	59.9	4.93	314.95	2.7	244.05	626.53	10.4422
1	33	5	2	1	4.5	2.5	4.75	5	4.5	4	4	2.25	4.25	5	6	11	51.55	3.93	289.97	2.38	223.1	570.93	9.5155
1	28	3	2	2	3.75	3.75	3.75	3.5	4.5	4.5	4.75	3.5	3.75	5.5	4.5	10	60.05	8.28	345.57	6.63	234.42	654.95	10.9158
1	30	4	3	3	3.75	2.25	3.25	3.75	3.75	3.5	2.75	3.75	4.75	8	7	15	61.2	6.33	334.48	5.78	224.05	631.85	10.5308
1	32	3	3	2	4.5	3.75	4.75	4	4	4.5	5	3.5	5	2	6	8	63.95	4.92	322.5	4.37	214.52	610.25	10.1708
1	32	5	2	2	4.25	2.75	4.5	4.25	4	4	4	3.25	4.75	4.5	7	11.5	75.33	7.7	338.47	6.12	272.82	700.43	11.6738
1	28	2	2	2	4.25	4.25	4	4	3.25	4	3.75	3.75	4	3.5	1.5	5	58.25	4.27	300.07	2.08	191.4	556.07	9.26783
1	30	6	2	2	5	4.75	5	4.75	4.25	4	4.75	3.75	5	4	6	10	67.55	8.28	320.35	5	234.47	635.65	10.5942
1	33	6	3	2	3.25	4	4.25	4	4	4	3.25	2.75	4.75	1.5	7	8.5	59.73	7.58	320.28	7.52	229.67	624.78	10.413
1	32	10	2	2	4	3.75	4	4.25	4.25	4.25	5	4	4.75	7	6	13	56.5	7.63	308.67	8.97	235.05	616.7	10.2783
1	30	2	3	3	4.25	3.5	4	4	4	3.5	2.75	2.75	2.75	6.5	6.5	13	68.23	8.47	333.08	4.88	256.13	670.8	11.18
1	33	3	3	2	3.25	3	4	4	4	3.75	3.25	3	3.75	4	5.5	9.5	63.85	4.77	301.25	2.7	204.28	576.85	9.61417
1	30	2	2	3	3.75	3.75	4	3.75	3.75	3.5	4	4.5	4.5	6	4	10	57.82	7.4	342.43	6.68	231.25	645.58	10.7597
1	32	10	3	2	3.25	3	4	4	4	3.75	3.25	3	3.75	4	5.5	9.5	68.15	8.62	339.58	8.92	216.58	641.85	10.6975
1	31	3	2	3	4	3.75	4.5	3.75	4	4	4.5	4.75	4.5	5	7	12	73.6	9.3	338.02	6.87	261.45	689.23	11.4872
1	33	5	3	2	3.75	3.5	4.5	3	4	4.25	5	3.25	4.75	4.5	7	11.5	78.33	8.72	366.28	5.75	268.07	727.15	12.1192
1	35	2	3	3	4.75	4	4.5	4	4	4	3.5	3	4.75	5	4	9	60.55	5.62	313.15	5.27	207.13	591.72	9.862
1	31	10	2	2	3.75	3.25	4.25	3.5	3.25	3.75	3	4.25	5	2	3	5	65.87	6.22	319.92	4.83	246.12	642.95	10.7158
1	33	2	3	3	4	3	4.25	3.5	3.5	4	2.75	3.5	4.75	5	7	12	62.97	5.72	316.12	3.92	220.73	609.45	10.1575
1	30	3	3	3	4.75	4.75	4.75	4	3.5	3.5	3	3.75	5	1	7	8	65.47	6.95	366.17	5.93	298.35	742.87	12.3812
1	31	13	3	2	3.5	3.5	4	4	4.25	4	4.25	3.25	3	6.5	7	13.5	52.55	4.1	288.83	4.22	204.73	554.43	9.2405
1	30	2	3	3	4.5	4.25	4.25	3.5	4.75	4.5	2.5	4.75	4.75	6	6.5	12.5	65.72	8.52	344.4	6.2	273.8	698.63	11.6438
1	34	4	3	1	4.75	4	4.75	4.25	5	4.75	3	2.5	5	3.5	5	8.5	58.57	3.7	309.4	2.1	192.22	565.98	9.433
1	33	5	2	2	3.75	3.75	3.75	3.25	3.75	3.75	3.25	3	5	3	3	6	73.47	5.97	323.3	4.4	292.2	699.33	11.6555
1	30	3	2	2	4.75	5	4.5	5	3.5	4	5	4	5	6	8	14	67.58	7.2	356.23	5.4	233	669.42	11.157
1	30	13	2	2	4.5	3.75	4	4	3.75	3.75	3	4.25	5	7	5	12	59.35	4.33	326.65	4.28	271.47	666.08	11.1013
1	31	4	3	3	4.75	3.5	4	4	4	4	4.5	3	3	6	6	12	68.12	16.17	364.73	9.3	231.85	690.48	11.508
1	34	4	3	2	4.25	3.25	4.75	3.5	4.25	4	4.25	2.75	5	7.5	7.5	15	62.15	4.77	305.58	3.38	208.58	584.47	9.74117
1	30	7	3	2	4.25	1.75	3.25	3.25	3	3.5	3.5	2.75	4.25	4.5	5	9.5	52.58	4.27	303.03	3.08	217.03	580	9.66667
1	37	17	2	1	2.75	3	3.75	3	3	3	3.75	3.75	3.75	2.5	6	8.5	65.98	9.98	326.6	6	208.13	616.7	10.2783
1	27	4	3	2	4.25	4	4.5	3.5	3	3.25	2.75	3.25	5	6	4.5	10.5	59.8	4.05	297.82	2.33	191.93	555.93	9.2655
1	32	4	2	3	3.75	3.75	4	3.75	3.25	3.75	4.5	3.5	4.5	3.5	7	10.5	62.38	9.03	366	4.78	252.37	694.57	11.5762
1	31	5	3	2	5	4.75	5	5	4.25	4.5	4	5	5	6	6	12	64.05	5.12	317.5	2.97	228.67	618.3	10.305
1	33	2	2	3	4	3.75	4	3.75	3.75	4	4	3	4.5	3	5.5	8.5	71.57	7.58	326.17	6.83	254.88	667.03	11.1172
2	30	2	2	3	3.5	3	3.25	3	3.25	3.25	3	3.75	4.5	2	4	6	75.07	6.93	395.73	8.37	260.82	746.92	12.4487
2	32	4	3	2	3.75	3.75	3.75	3.75	3.75	4	4	3.75	4.25	6.5	7	13.5	69.88	5.22	359.73	5.02	236.03	675.88	11.2647
2	31	4	2	1	4.5	3	4.25	3.5	3.75	3.5	4	3.5	4.5	3	6	9	64.83	4.8	319.93	3.38	231.52	624.47	10.4078
2	31	3	2	3	4	4.25	4.75	4.25	4.5	4.5	4	4	4	4	6.5	10.5	78.23	8.58	357.5	6.52	239.67	690.5	11.5083
2	32	3	2	3	3.5	4.25	3.75	3.5	3.75	3.25	3.75	4	4.75	3	6	9	64	9.97	368.98	8.05	254.4	705.4	11.7567
1	41	2	2	2	4.25	3.75	4.75	4.25	4.25	3.75	4	3	4.75	3	7	10	76.08	12.83	374.75	7.62	338.33	809.62	13.4937
2	33	2	1	3	4	4	4	3.25	3.75	4	3.75	3.25	4.25	5	7	12	65.78	7.98	359.08	3.82	281.77	718.43	11.9738
1	33	2	3	2	4	4	4	4	4.25	4	5	3.25	4.5	1.5	5	6.5	83.78	8.9	422.23	7.57	310.62	833.1	13.885
2	31	4	3	1	4	2.75	3.75	3.25	2.75	3	3.25	2.75	4.5	4.5	2	6.5	73.47	5.33	333.05	3.22	237.72	652.78	10.8797
2	30	8	1	2	4.25	3.25	3.75	4	3.25	3.25	4	4.75	4.5	4.5	5.5	10	63.35	6.83	347.62	6.93	264.83	689.57	11.4928
2	29	3	1	3	4.5	3.25	5	5	5	4.75	5	2.75	5	6	4	10	74.15	5.5	291.73	4.1	262.33	637.2	10.62
1	37	4	2	2	4	3	4.25	2.75	3.25	3.5	5	4	4.75	4.5	6.5	11	85.62	7.5	305.7	5.6	253.48	657.9	10.965
1	38	4	2	3	3.75	3	4.5	3.5	4.25	3	3	3	5	3.5	5	8.5	62.95	10.35	371.33	13.32	419.22	877.17	14.6195
1	38	20	3	3	4.25	3.75	4.25	4	4	4.25	4	2.25	4.25	4.5	5	9.5	56.5	4.3	322.53	2.2	241.97	627.5	10.4583
1	35	5	2	2	3.75	4.25	4.5	3.75	4.25	4	4.25	3.25	5	1.5	1.5	3	67.8	6.47	324.5	7.5	267.47	673.73	11.2288
1	35	4	3	2	3.75	3.25	3.75	3.75	1.75	3.5	3	3	4.75	3.5	6	9.5	68.72	9.07	319.73	4.85	225.58	627.95	10.4658
1	38	4	3	3	4.25	4	3.5	3.25	3.5	3.25	3	3.25	4	4	6	10	80.47	20.75	416.32	12.17	309.85	839.55	13.9925
1	36	8	3	2	4.25	3.75	4.5	4	5	4.5	2.75	4	5	5	2	7	76.73	5.32	323.28	4.18	302.77	712.28	11.8713
1	38	13	2	2	4.5	4.5	4.5	4	4.5	4.25	3.5	3.5	5	5	6	11	60.3	4.9	326.37	6.72	244.32	642.6	10.71
1	36	1	2	3	4.25	4	4	4	3	3.5	4	3.5	5	4	7	11	68.28	11.77	324.53	9.17	363.82	777.57	12.9595
1	37	7	2	3	4.25	4.25	3.75	3.75	5	4.25	3.5	5	5	3.5	5.5	9	68.87	5.02	415.87	4.47	234.35	728.9	12.1483
1	37	3	2	3	3.75	4	4.5	3.5	4	3.75	4.25	3.5	5	4.5	3.5	8	57.45	6.93	319.15	6.62	287.63	677.78	11.2963
1	36	7	1	2	4.5	4	5	4.75	4.25	4.5	2.75	2.75	5	5	7	12	69.93	5.35	302.42	2.12	207.68	587.5	9.79167
1	36	15	2	2	4.5	4.75	5	5	4.75	4.75	4.75	1.75	4.5	5.5	6.5	12	55.05	5.05	314.33	3.27	215.18	592.88	9.88133
1	35	1	2	3	4.75	4	4.25	4	3.5	4	3.5	4	4.75	4	5.5	9.5	89	12.8	405.12	8.85	315.07	830.83	13.8472
1	35	3	2	3	3.5	4.25	4.5	3.5	3.5	3.5	2.25	3.75	5	2	2.5	4.5	58.05	4.92	310.18	5.68	232.15	610.98	10.183
1	37	5	2	2	3.5	3.25	3.75	3.25	2.25	3.5	3.25	3	4.75	5	5.5	10.5	73.62	6	343.82	4.22	260	687.65	11.4608
1	36	5	3	3	3.75	4.5	4.5	4	4.5	4	5	3	5	4	7	11	69.7	8.13	359.5	7.73	267.3	712.37	11.8728
1	37	15	3	2	3.75	3	4.75	3.75	4.25	3.75	3	2.75	4.25	2	4	6	72.32	5.63	324.28	2.95	215.2	620.38	10.3397
1	36	7	1	2	4.5	3.5	5	4.25	3.5	3	3.25	3	5	3	5	8	54.1	4.57	308.67	2.93	204.98	575.25	9.5875
1	38	3	1	3	3.5	3.5	3	3.75	2.5	3.25	3.75	3.25	4	2	7	9	63.2	12.73	415.82	15.85	347.92	855.52	14.2587
1	35	2	2	3	4	3.5	4.25	4	3.75	3.75	3.25	4.25	5	5	6	11	81.67	6.88	357.3	4.7	262.33	712.88	11.8813
1	36	16	2	2	4	4.25	4.75	4.5	4.5	4.5	4.75	4	5	3	3	6	68.52	7.18	336.4	5.83	292.38	710.32	11.8387
1	36	3	2	3	4.25	3.25	4.5	4.25	3.25	3.25	4	4	5	3	6	9	74.43	10	358.58	8.72	287.82	739.55	12.3258
1	35	8	3	2	3.75	3.5	4.25	4.25	4.5	4.75	3.25	2.75	4.5	4.5	6.5	11	65.63	5.02	300.97	2.98	210.85	585.45	9.7575
1	37	3	2	2	3.25	3.25	4.25	3.75	4	3.75	4.5	3.25	4.5	1	5.5	6.5	69.83	7.6	367.02	5.52	326.33	776.3	12.9383
1	35	4	3	3	3.5	2.75	4	3.75	3.5	3.25	3	2.75	4.25	5	5	10	72.73	10.58	346.47	5.77	256.97	692.52	11.542
1	38	5	3	2	2.75	3.5	3.75	3.5	3.75	3	3.75	4.25	3.75	3.5	3.5	7	67.47	7.63	328.12	5.85	232.47	641.53	10.6922
1	35	2	2	2	4	3.75	4.5	4	3.75	4.25	4	3	5	1	5	6	63.85	5.83	329.7	4.1	235.05	638.53	10.6422
1	33	5	2	3	3.5	3.75	4	3.5	4.25	3.5	4.5	3.25	4.5	1.5	2	3.5	63.07	5.53	301.92	4.88	217.52	592.92	9.882
1	35	5	2	2	4.25	3.5	4.25	4.75	4	4	4.25	2.75	4.25	2	6	8	70.53	6.63	315.53	8.93	256.7	658.33	10.9722
1	37	6	2	3	3.75	3.5	3.5	3.5	2.75	3.25	3.25	3	4.25	4.5	7	11.5	72.28	10.07	361.05	8.88	252.75	705.03	11.7505
1	36	3	3	3	3.75	3.25	4	4	3	3	2.25	2.75	4	8	8	16	101.55	12.27	394.13	6.58	300.58	815.12	13.5853
1	35	4	2	3	3.5	2.75	3.25	3	3	3.25	3.25	3.25	4.25	2	6	8	106.7	15.5	427.25	11.32	270.42	831.18	13.853
1	35	7	2	2	4	4	4	4.25	3.75	4	3.25	3.5	4	5	7	12	57.87	4.93	290.82	4.3	211.25	569.17	9.48617
1	37	5	3	3	3.75	3.5	4	3.75	3.25	3.25	3.5	3.5	4	5.5	6	11.5	72.77	6.92	322.87	5.75	245.58	653.88	10.898
1	36	2	1	3	4.25	4	4.25	4	3.25	3.5	2.5	2.75	4.75	1	6.5	7.5	62.27	5.75	333.37	4.05	260.8	666.23	11.1038
1	37	2	2	2	3.25	4.25	3.75	3.75	4.75	4	4.5	2.75	4.5	1	4.5	5.5	77.48	6	346.93	4.92	247.7	683.03	11.3838
1	37	6	1	2	4.25	4	4.5	4.5	3.5	4	5	3.25	4.75	2	6	8	48.85	5.77	329.03	4.92	241.75	630.32	10.5053
1	37	7	3	1	4.25	4.75	5	3.75	4.75	4.5	4.5	4.5	5	5	7	12	49.98	3.9	285.3	2.83	189.13	531.15	8.8525
1	36	5	1	2	4	3	4	3.25	4	3.5	2	3	5	3.5	6	9.5	57	8.92	339.6	5.47	279.3	690.28	11.5047
1	35	4	2	2	3.75	4	3.75	3.75	3.25	3.5	3.5	2.25	4.25	3	3	6	69.8	6.03	312.48	5.62	225.3	619.23	10.3205
1	38	5	3	2	4.25	3.5	4.25	3.75	4	4	3.75	2.25	4.5	6	5	11	69.72	7.4	320.47	6.67	237.75	642	10.7
1	38	1	3	3	4	2.5	4	4	4.25	4	3.75	3	4.5	5.5	7	12.5	60.75	8.2	351.48	6.42	358.58	785.43	13.0905
1	35	15	2	1	3.75	2	3.75	4	3.5	3.25	3.75	2.75	4	4	5	9	53.33	3.53	287.65	2.63	183.02	530.17	8.83617
1	35	3	3	2	4.25	4	4.5	4	4	3.75	3.5	2.75	5	5.5	6.5	12	64.22	4.73	353.37	2.83	223.33	648.48	10.808
1	36	6	3	2	4.75	4.5	5	4.75	5	5	4	4.75	5	4.5	5	9.5	73.17	7.7	330.75	5.62	241.08	658.32	10.972
1	39	5	1	2	3.5	2.75	3.5	3.5	3.25	3.5	4.5	4	5	8	7	15	56.87	6.75	348.98	8.77	268.68	690.05	11.5008
1	38	4	2	2	3.5	4.25	4.25	4.5	4	3.5	2.75	4	5	5	7.5	12.5	67.3	8.1	335.3	5.3	220.18	636.18	10.603
1	37	1	3	2	5	4.25	5	5	5	5	4	2.5	5	7.5	6	13.5	64.73	4.62	333.48	2.78	208.58	614.2	10.2367
1	36	9	2	3	3.75	3.5	4.25	4.5	3.25	3.75	4.5	3.5	4	5	7	12	64.37	9.45	321.63	7.22	240.98	643.65	10.7275
1	38	2	2	2	4	4	5	4	3.75	3.75	2.75	3.25	4.5	4	4	8	62.37	6.5	296	4.53	227.92	597.32	9.95533
1	43	15	1	3	3.5	2.5	4	4	3.75	3.25	4.25	2.5	4.5	4	6	10	55.85	6.27	319.12	6.15	230.28	617.67	10.2945
1	38	12	2	2	4.5	4.25	4.25	4	4	3.75	4.5	3.75	4.25	4	8	12	56.1	4.15	322.02	4.65	301.65	688.57	11.4762
1	35	5	3	2	3.75	3.5	4.5	4	4	4	4.75	3.25	4.25	7	7	14	68.83	7.22	313.6	5.48	209.28	604.42	10.0737
1	39	15	2	2	4.25	4.25	4.75	4.25	4.5	4.5	3.5	4	5	5.5	6.5	12	62.88	3.85	309.38	3.47	226.43	606.02	10.1003
1	35	1	3	3	5	4.25	4.75	4.25	5	4.75	2.75	3.25	4.5	3	3	6	103.4	12.43	422.4	6.42	258.65	803.3	13.3883
1	37	3	2	3	3.75	3.5	4	4	3.75	4	5	3.5	4.25	4.5	8	12.5	77	15.4	332.77	13.73	305.57	744.47	12.4078
1	37	7	2	2	4	3.75	4.25	4	3.5	3.5	3.5	3	4.5	6	6	12	63.77	7.52	320.35	5.53	275.67	672.83	11.2138
1	35	3	2	2	3.5	3.25	4	4	4	3.5	3	2	4	5	8	13	86.02	8.83	360.88	9.37	291.57	756.67	12.6112
1	35	5	3	2	3.5	4	4.25	3.5	4.25	3.25	4.75	4	4.5	3	2.5	5.5	70.62	7.1	327.85	7.22	240.3	653.08	10.8847
1	39	5	1	3	4	3.5	4	4	3.75	4	4	2.25	4	3.5	5	8.5	66.58	10.07	356.15	12.83	268.98	714.62	11.9103
1	35	4	3	3	4.75	3.75	4.5	4.25	3.75	4.25	3.25	3.5	4.5	3.5	5	8.5	74.17	5.75	309.12	3.83	228.48	621.35	10.3558
1	38	5	3	2	4	4	4	4	4	4	4	4	4	4	7	11	64.8	5.28	315.2	1.83	197.55	584.67	9.7445
1	37	2	2	3	4.25	4	4	4.25	4.25	4.25	4	4.25	4.25	7	8	15	91.13	13.85	409.35	15.27	345.78	875.38	14.5897
1	35	3	2	2	4.25	3.75	4.5	4.25	4.5	3.25	4.75	4	4.75	4	5	9	53.9	3.35	295.25	2.3	183.53	538.33	8.97217
1	35	9	2	1	4.25	4	4.25	4	4	4	3.75	3.5	4.5	3	4.5	7.5	48.85	5.88	305.7	2.2	225.3	587.37	9.7895
1	39	1	1	3	3.25	2.75	3.5	3	3	3.25	2.5	3	4.5	3.5	6.5	10	76.47	14.12	403.33	8.85	281.18	783.95	13.0658
1	38	9	2	2	4.5	4.25	4.5	4.75	4.5	4.5	4.5	2.5	4.5	3.5	6	9.5	72.43	5.37	318.2	3.72	211.95	611.67	10.1945
1	35	3	1	3	3	3.25	2.75	2.5	2.75	2.5	5	3.25	3.5	4	6	10	72.97	8.63	375.75	8.43	285.67	751.45	12.5242
1	35	3	3	2	3.5	3.5	4	4	3.75	4	3.5	3.75	4	3	3.5	6.5	64.03	8.07	333.23	5.48	243.07	653.88	10.898
1	37	6	2	2	4.25	4.75	5	4.25	3.5	4	4.75	2.25	5	4.5	4.5	9	62.82	5.88	304.92	4.43	264.85	642.9	10.715
1	38	2	3	3	4	3.5	4.5	4.25	4	4.25	4.25	3.25	5	3.5	7	10.5	70.7	9.15	349.03	11.82	294.97	735.67	12.2612
1	36	5	2	2	2.75	2.25	3	2.75	2.75	2.75	4.25	3.75	4.75	2	4	6	84.45	5.72	421.07	7.15	220.18	738.4	12.3067
1	36	3	2	3	4.5	3.75	5	4.5	4.5	4.25	4	3	4.25	5	7	12	70.52	6.92	306.13	5.28	221.15	610	10.1667
1	38	3	2	3	4.25	3.25	5	4.25	4.5	4	4.25	1.75	4.25	4	6.5	10.5	88.92	8.75	374.53	13.28	297.9	783.38	13.0563
1	36	17	3	2	4.5	4	4.5	4	4	4	4.75	3.75	4.25	4.5	7	11.5	60.55	7.35	335.08	9.37	246.82	659.17	10.9862
1	37	11	3	3	3.5	4	4	3.75	4	3.5	3.75	3.5	4	2	6	8	62.28	6.2	336.1	5.73	211.45	621.77	10.3628
1	36	2	3	3	4.25	4	4.25	4	4	4	3.5	4	5	0	2.5	2.5	67.33	8.2	358.77	7.53	234.35	676.18	11.2697
1	36	10	2	2	4.25	3.5	4	3.75	3.5	3.75	4	3.75	4	6	8	14	63.08	8.42	325.53	4.15	227.43	628.62	10.477
1	37	5	3	1	5	4	5	4.75	4	4.25	4	2.5	4.75	4	1.5	5.5	54.67	4.42	301.18	2.7	186.68	549.65	9.16083
1	35	3	2	3	4	3.5	4	3.75	3.5	3.5	2.5	3	4.5	2	4	6	73.85	6.13	316.62	6.43	255.77	658.8	10.98
1	35	5	2	2	3.75	3.75	3.75	3.75	3	3.25	1	3.5	4	5	8	13	55.9	5.27	316.82	3.78	231.85	613.62	10.227
1	38	6	3	2	4.75	4	4.75	4.5	4.25	4.75	4.5	3.75	5	4	7	11	55.18	3.72	305.93	2.33	207.23	574.4	9.57333
1	38	5	2	2	4.25	4	4	3.5	3.25	3.5	3	4	4	3	4	7	60.15	4.72	299.48	3.53	226.53	594.42	9.907
1	35	5	3	3	4.5	4	4.5	4	4	3.75	4.25	4.75	4.75	3	8	11	61.6	5.75	332.98	3.1	254.55	657.98	10.9663
1	38	5	2	2	4.25	3.5	4.25	3.5	3.75	3.75	2.5	2.75	4	3	8	11	65.08	8.27	310.85	17.83	245.57	647.6	10.7933
1	35	2	2	3	4	3.5	3.75	4	2.75	4	4	3.5	4	7	6	13	62.75	6.08	333.8	4.72	261.38	668.73	11.1455
2	36	3	2	2	4.5	3.5	4.75	4.75	4	4	3.5	4	5	4	7	11	70.77	6.73	359.67	4.92	253.33	695.42	11.5903
2	38	16	3	2	4.5	4	5	5	4.75	4.5	4.5	4.5	5	2.5	5.5	8	70.6	6.68	317.93	4.28	216.2	615.7	10.2617
2	38	6	3	3	4.5	3.5	3.75	3.75	4.25	4	1.5	2.75	5	5	7	12	69.83	6.58	376.23	4.18	319.15	775.98	12.933
2	37	3	2	1	4.25	4	5	4	4.25	4.5	3.5	3.75	5	2	5	7	70.02	5.45	326.98	3.82	233.25	639.52	10.6587
2	39	3	3	3	4.5	4	4.25	4.25	4	3.25	4	4	4.75	3	6	9	96.93	11.67	390.67	14.73	289.93	803.93	13.3988
2	37	4	2	3	4.5	3.75	4.25	3.5	3.25	3.25	2.75	4	5	1	2	3	66.92	6.13	327.1	4.72	234.82	639.68	10.6613
2	38	4	2	2	4.25	3	4	3.75	2.5	3	4.25	4	4.75	5.5	6.5	12	78.43	10.72	365.17	14.02	273.7	742.03	12.3672
2	38	5	1	3	4	4	4	3.75	4	4.25	5	4.25	4	2	5	7	53.88	15.28	393	14.4	343.08	819.65	13.6608
1	42	11	2	3	4.5	4	4	3.75	4	4	4.25	4.25	5	3	3.5	6.5	66.23	8.03	317.88	11.08	272.2	675.43	11.2572
1	41	2	3	3	3.5	3.5	4	3	3.25	3.5	5	3	4	7	7	14	97.1	24.5	457.7	18.47	364.25	962.02	16.0337
1	40	9	3	3	4.5	3.75	4.75	5	4.75	4.25	4.75	3.75	4.75	6	4.5	10.5	63.95	12.2	339.93	7.8	256.6	680.48	11.3413
1	40	15	2	3	4.5	2.75	3.5	4.25	4.25	4.5	4.75	4	5	5.5	7.5	13	71.57	9.17	324.22	9.93	234.25	649.13	10.8188
1	43	10	2	3	4.5	3.25	4.25	4	4	4	4.75	2	4.5	6	6	12	68.15	13.1	376.53	12.13	280.6	750.52	12.5087
1	43	15	1	2	4.25	4	5	3.75	4.25	3.75	4	3.5	4.5	2	7	9	65.87	5.57	383.18	5.07	285.43	745.12	12.4187
1	42	3	3	3	3.75	3.5	4	4	3.25	3.25	2.75	3.25	4.75	3	5	8	77.25	11.23	380.78	8.97	252.73	730.97	12.1828
1	37	5	2	1	4	3.75	4.75	3.5	4.5	3.75	4.5	3	4.75	3	5	8	68.87	10.12	312.88	6.2	249.17	647.23	10.7872
1	40	2	1	3	3.75	3.75	4	3.5	3.5	3.5	3.75	2.75	4.5	5.5	7	12.5	71.75	12.2	361.58	9.95	259.77	715.25	11.9208
1	41	4	3	2	4.5	4	4.5	4.25	4.5	4.25	3.25	4	5	5.5	7	12.5	68.83	9.35	310.78	5.98	217.48	612.43	10.2072
1	40	4	2	2	4.25	4	4.25	4.25	4.25	4.25	4	4	4	5	3	8	92.1	8.13	376.47	11.42	284.12	772.23	12.8705
1	40	4	2	2	4.5	4	4.5	4.25	4.25	4.5	3.75	4.75	5	1.5	5.5	7	67.72	8.62	315.83	3.72	224.67	620.55	10.3425
1	41	28	3	2	4.5	4.25	4.5	4	3	3.75	3.75	3.25	5	5	7	12	62.2	4.92	312.72	4.1	218.17	602.1	10.035
1	42	4	2	3	4.25	2	4.5	4.75	4.75	4.75	4.5	3	5	4	6	10	71	9.25	316.4	8.65	285.63	690.93	11.5155
1	42	17	2	2	3.75	3.75	4	4	4	4	4	5	5	2	3	5	71.93	8	363.5	8.02	304.82	756.27	12.6045
1	40	10	3	2	4.5	3.75	4	3.75	4.25	3.5	3.25	3.75	5	1.5	5.5	7	68.02	4.93	314.15	2.63	236.32	626.05	10.4342
1	37	5	2	1	4.25	3.25	3.75	3.75	3.5	3.75	3.5	3.25	3.75	4.5	5	9.5	71.55	8.4	316.58	6.23	212.72	615.48	10.258
1	42	10	2	2	4.5	4	4.5	4.5	4.5	5	5	3.5	5	2	3	5	86.7	7.12	409.52	7.45	316.08	826.87	13.7812
1	40	1	3	3	3.5	4	4	3.75	3	3.25	3.5	3.25	4.25	5	7.5	12.5	83.43	7.78	364.78	6.35	258.58	720.93	12.0155
1	44	5	2	3	4	3	4.25	3.75	3.5	4.25	1.75	2.5	3.75	3	4	7	67.72	8.02	334.63	6.3	220.53	637.2	10.62
1	45	5	2	1	4	3.5	4.5	3.75	4.25	3.75	3	3.5	4.5	2	6	8	75.83	10.03	372.98	6.27	264.02	729.13	12.1522
1	40	6	1	3	4.5	4.5	4.75	4.5	4	3.25	5	4.5	5	5	5	10	64.87	12.12	350.77	10.37	271.32	709.43	11.8238
1	43	6	3	2	4.75	4	4.5	5	4.25	4.5	4.25	3.75	5	4	6	10	70.12	11.37	354.92	15.6	260.05	712.05	11.8675
1	40	3	2	3	3.75	3.5	4.25	4	3.25	3.5	4	3.75	5	2.5	6	8.5	80.52	7.12	408.93	8.48	325.75	830.8	13.8467
1	42	16	1	3	4	4.5	5	4.75	4.25	4	4.5	4.5	5	4	7	11	61.23	6.17	332.57	2.53	276.05	678.55	11.3092
1	40	6	2	3	5	5	5	5	5	5	5	3	5	6	7	13	60.65	8.98	337.4	9.52	304.52	721.07	12.0178
1	43	1	3	2	4.75	2.75	5	4.75	5	5	5	4	5	6.5	7	13.5	71.75	10.87	414.23	9.08	333.97	839.9	13.9983
1	43	3	3	3	4	4.5	5	5	4	4.25	4.75	3	5	6	7	13	69.22	23.97	469.75	10.05	343.72	916.7	15.2783
1	37	13	3	1	2.5	3.25	3.75	3	2.75	2.5	3.5	3.25	5	2.5	2	4.5	68.03	10.55	324.6	7.28	238.6	649.07	10.8178
1	43	28	3	1	5	4.5	4.75	4.25	3.75	4.5	4	2.75	5	2.5	6.5	9	64.45	5.93	336.53	3.07	228.03	638.02	10.6337
1	43	7	2	3	3.75	3.75	3.5	3.25	4.75	3.5	2.75	3.75	4.75	4.5	6	10.5	69.95	6.08	315.77	8.25	229.62	629.67	10.4945
1	40	6	2	2	3.5	3	3.5	4	4.75	4	3.5	4.5	4.75	4	4.5	8.5	71.9	7.48	324.62	3.15	247.08	654.23	10.9038
1	40	2	3	2	4	3.25	4	4.25	4	3.5	3.25	4	4.25	4	6	10	76.62	11.92	379.82	12.67	251	732.02	12.2003
1	45	25	2	2	3.25	2.75	4.5	4	3.5	3.75	4	3.75	4.75	4	3	7	68.35	11.92	346.98	6.42	269.48	703.15	11.7192
1	40	4	2	2	5	4.75	4.75	4	4.25	4.25	3.25	3.75	4.5	1	2.5	3.5	65.28	5.23	315.38	5.38	259.55	650.83	10.8472
1	40	7	2	2	4	3.5	4.5	4.75	4	4.25	4.75	3.25	4.75	5.5	5	10.5	61.03	5.75	308.85	5.2	216.07	596.9	9.94833
1	43	5	2	2	3.5	3.25	3.75	3.75	4	3.5	4	4	4	3.5	5.5	9	66.02	5.23	317.68	3.65	232.58	625.17	10.4195
1	43	2	2	3	4	2.75	5	5	5	5	3	3	5	4	7	11	69.52	9.2	330.75	3.53	301.3	714.3	11.905
1	40	5	3	3	4.25	2	4.75	4	5	4.25	3.25	2.75	4.5	6	4	10	59.02	5.43	315.9	3.32	216.52	600.18	10.003
1	40	7	1	2	4.5	4.25	4.25	3.75	4.25	4	3.5	3	4.5	1	3	4	59.47	5.72	320.33	3.28	258.12	646.92	10.782
1	42	4	2	2	3.5	3	3.75	3.5	3	3.5	3.5	3	4.25	2	5	7	67.3	5.3	319.73	3.6	256.98	652.92	10.882
1	40	2	1	3	3.75	2.75	4.25	4.25	4.5	4	3.25	3.5	5	2.5	5	7.5	74.62	12.57	357.43	5.95	257.77	708.33	11.8055
1	40	13	2	2	4.75	2.75	3.75	3.5	2.5	3	4.75	3.75	5	4	7	11	73.13	9.02	355.27	6.62	257.05	701.08	11.6847
1	41	6	1	1	4.75	4.5	4.25	4.25	4.25	4.25	1.5	3.5	4.75	4	3.5	7.5	65.97	8.75	338.93	6.12	329.47	749.23	12.4872
1	42	12	3	1	4.5	3.75	4.5	4	3.75	3.75	2.75	3.25	5	0	6	6	60.27	3.87	313.93	3.17	198.58	579.82	9.66367
1	43	4	3	2	4	3	4	3.25	3	3.25	3.75	3	4.25	3.5	4	7.5	70.93	9.2	373.87	7.83	346.58	808.42	13.4737
1	42	5	1	3	4.25	3.5	4	4	4.25	4.25	2.25	3.5	4	3	8	11	64.55	11.53	376.97	8.95	317.52	779.52	12.992
1	45	15	2	3	4	3.25	4.5	3	3.25	3.25	4.25	3.25	4.75	6.5	4	10.5	78.5	12.08	348.03	7.38	263.68	709.68	11.828
2	43	15	3	1	4	4	4	4	3.75	3.75	2.25	4.75	5	0	5	5	73.07	9.97	361.8	8.5	258.22	711.55	11.8592
1	41	4	2	3	3.75	3	4	4	3.25	3.5	3	3	4	4.5	8	12.5	61.52	4.52	335.05	3.22	229.6	633.9	10.565
1	40	2	1	3	3.25	3.5	3.25	3	3.5	3.25	2	3	4	2.5	3.5	6	74.7	13.77	394.1	10.65	309.5	802.72	13.3787
1	41	3	3	1	3.75	3.5	3.5	3.5	2.75	3	2.5	3.5	4	6.5	6.5	13	59.45	8.03	336.32	4.93	209.8	618.53	10.3088
1	40	2	2	2	5	4.75	5	5	5	4.5	4.75	3.25	5	7	6.5	13.5	71.67	5.83	294.98	4.38	199.63	576.5	9.60833
1	43	2	3	3	4.75	4.5	4.75	4.75	5	5	4	2	5	7	6	13	73.82	8.47	341.68	7.45	277.37	708.78	11.813
1	40	1	2	3	4	3.5	3.75	4	4	4	3.25	2.25	4.25	5	6.5	11.5	81.43	13.1	386.53	9.42	366.03	856.52	14.2753
1	45	3	2	2	4.75	2.5	4	4	3	3.25	3.5	3.5	4.5	2	8	10	70.82	10.73	347.98	11.95	270.22	711.7	11.8617
1	40	11	1	3	3.5	2.75	3.75	3	3.25	3.25	4.5	3	3.75	3	6.5	9.5	66.3	15.28	373.17	14.23	271.18	740.17	12.3362
2	40	3	3	3	2.75	3	3.25	3	3	3	3	2.75	3.75	3	5	8	88.12	11.6	370.53	10.08	296.02	776.35	12.9392
2	40	3	1	3	3.75	3.5	4.5	4.25	3	3.25	5	3.25	5	2	5	7	81	17.62	469.72	10.05	343.72	922.1	15.3683
2	41	10	3	2	3.25	2.5	3.5	3	3	3.25	3	3.5	3.5	4	6	10	87.13	11.83	385.28	8.85	297.92	791.02	13.1837
2	40	4	2	3	4.75	4	4.5	5	5	5	3.75	3	5	6	6	12	86.43	12.65	430.4	8.68	362.68	900.85	15.0142
2	43	3	2	3	3.25	2	2.75	2.75	3	3	2.75	3.75	4.5	3	3.5	6.5	88.27	21.53	448.03	22.12	381.35	961.3	16.0217
2	41	4	2	3	3.5	3.75	4.75	3.25	3	3.5	3	3.5	4.25	2	4	6	66.73	8.95	357.73	6.65	264.88	704.95	11.7492
2	42	6	2	3	4	2.5	4	3.5	2.75	2	2	2.5	5	6.5	4	10.5	80.47	9.87	374.35	8.67	252.2	725.55	12.0925
2	43	6	2	2	4	3.75	4.5	3.5	3.75	3.5	4	3	4.25	5.5	5	10.5	66.4	6.13	327.62	4.05	219.95	624.15	10.4025
1	45	17	2	3	2.5	3.25	4	3.75	3	2.25	3.25	2.25	5	5.5	3	8.5	60.17	57.95	421.07	28.38	443.43	1011	16.85
1	40	15	1	2	3.5	3	4	3	3.5	3.75	3.75	2.5	4.5	5	7	12	68.7	8.57	364.93	8.97	244.43	695.6	11.5933
1	47	10	2	3	4.25	3.75	4.25	3.75	3.75	3.25	4	3.75	5	3	7	10	72.43	7.58	367.8	7.43	336.87	792.12	13.202
1	46	3	3	3	3.75	4.5	4.5	4.25	4.5	4.75	5	5	5	4.5	7	11.5	97.43	10.28	347.3	8.85	257.47	721.33	12.0222
1	46	4	2	3	5	4.5	5	5	4.5	4.75	4	4.75	5	2.5	1.5	4	68.53	15.97	377.18	9.3	298.05	769.03	12.8172
1	45	2	3	3	4	3.25	4.5	3.5	3.5	3.5	5	3.75	4.25	4	4	8	87.82	18.12	385.43	13.83	284.95	790.15	13.1692
1	40	5	1	3	3	2.75	3.75	3.75	3.5	3.75	4.5	2.25	3.75	3	6	9	66.38	6.27	327.5	7.18	256.38	663.72	11.062
1	45	5	3	1	3	3	4	3.5	4.75	4	2.5	2.75	3.25	5	6	11	59.27	4.45	304.3	3.4	215.95	587.37	9.7895
1	45	25	3	2	4	4	4	4	4	4	4	2.25	4.25	5	7	12	51.95	6.12	291.73	3.77	232.22	585.78	9.763
1	46	3	2	2	4	3.25	4	4	4.25	3.75	2.25	3.25	4.5	2.5	5.5	8	86.3	14.35	341.48	12.38	276.15	730.67	12.1778
1	46	9	2	2	4.5	4.5	4.75	4.5	4.75	4.75	4.5	4.25	4.5	2	4.2	6.2	67.22	7.43	319.03	4.03	207.73	605.45	10.0908
1	46	4	1	3	4.25	4	4.5	4.25	4.5	4	4.75	4.5	4.5	3.5	5	8.5	67.32	12.82	378.67	12.08	339.77	810.65	13.5108
1	45	2	3	3	3.5	3.75	3.25	3.25	3.5	3.75	4.25	3.25	4.75	4	7	11	72.55	13.32	359.65	8.97	256.1	710.58	11.843
1	47	9	3	2	4.25	4	3.5	4	4	4.25	5	3.75	4	1	2	3	61.08	6.12	313.47	3.95	206.45	591.07	9.85117
1	45	10	1	3	4.25	3.5	3.75	3.75	4	4	5	4.25	5	2	2	4	62.48	8.03	326.18	6.58	294.83	698.12	11.6353
1	46	7	1	3	4.5	4.5	5	4.5	5	5	5	4.75	5	2	4	6	69.18	13.72	397.35	22.6	284.8	787.65	13.1275
1	46	15	3	2	4	4	4	4	4	4	4	4	4	6	4	10	68.3	7.63	326.2	3.78	234.7	640.62	10.677
1	46	6	3	2	4	4	4	4	4.25	4	3.5	2.25	4.25	3	4	7	71.17	7.97	337.22	7.78	270.02	694.15	11.5692
1	46	8	2	2	3.25	3.25	5	4.75	4.25	4.25	2	3.5	5	1	7	8	73.18	6.6	366.75	13.25	294.48	754.27	12.5712
1	45	2	3	3	4	3.75	3.5	3	3.25	3.75	3.25	3.75	4.5	6.5	8	14.5	75.57	15.27	433.4	15.9	410.68	950.82	15.847
1	45	3	1	1	4.5	3.5	4.25	3.5	4	3	4.75	4.75	4.5	3	5	8	52.03	5.83	316.72	5.18	200.48	580.25	9.67083
1	48	8	2	2	4.5	3.75	4	4	3.5	4.25	2.75	4	4.5	2	5	7	56.42	6.35	300.35	5.52	207.28	575.92	9.59867
1	45	6	1	2	3.25	3.25	3.75	3.5	4	3	4.75	3.25	5	3	6	9	67.93	15.77	345.68	12.25	286.88	728.52	12.142
1	49	7	3	2	4	2.75	3.5	3.5	3.5	3.5	4.75	3.5	4.5	5	3.5	8.5	70.03	14.25	378.5	13.73	322.4	798.92	13.3153
1	47	8	2	2	4	3.75	4.5	4.5	4.5	2.5	4.5	4.25	5	3	5	8	62.32	5.53	322.73	3.97	226.62	621.17	10.3528
1	47	25	2	1	4.75	4	4	3.75	4.25	4.5	3.25	4.25	5	6.5	5	11.5	55.37	6.78	318.12	6.5	232.87	619.63	10.3272
1	47	25	1	3	4	4	4.25	4	4	4	4	4	4.5	4.5	7	11.5	59.18	15.57	389.7	12.1	299.13	775.68	12.928
1	45	8	2	2	4.5	3.75	4.5	4	3.5	4	3.5	3.75	4.75	3	8	11	79.23	9.08	356.18	7.1	318.98	770.58	12.843
1	45	3	1	3	4.25	3.75	4.5	4.75	4.25	4.5	3.5	3.5	4.5	2.5	6	8.5	64.7	6.48	314.23	6.55	246.72	638.68	10.6447
1	46	6	1	2	3.5	3.5	4	3	3.25	3.25	3.75	3.75	4	4	7	11	62.67	5.32	385.25	3.92	287.4	744.55	12.4092
1	45	10	1	2	3.5	2.75	4	3.75	3.5	3.25	3.5	3	3.75	3	6	9	56.9	4.45	310.53	3.52	252.3	627.7	10.4617
1	45	7	3	2	4.5	4.5	4.5	4	4.75	4.25	5	3.75	4.5	6	7	13	71.7	12.78	365.38	8.12	270.77	728.75	12.1458
1	51	7	2	2	4	4.25	4.75	4.25	4.75	4	3.5	3	4.5	3	6	9	60.92	6.38	314.98	4.1	253.58	639.97	10.6662
1	46	4	3	3	4.5	4	5	3.75	4	4.25	3	4	5	4.5	7	11.5	88.25	11.97	446.98	7.18	290.73	845.12	14.0853
2	45	4	2	3	3	2.75	4	3	3.75	3	4.25	3	3.75	1.5	5	6.5	84.45	7.07	408.13	5.93	289.48	795.07	13.2512
2	55	11	1	3	4.5	4.25	5	4.5	3.25	3.75	3.5	3.5	4.75	2	5.5	7.5	83	10.97	365.08	8.73	300.15	767.93	12.7988
2	56	3	2	3	3.5	3.75	3.75	3.5	3.75	3.25	3.75	3.5	4.5	2	5.5	7.5	89.17	10.92	394.7	11.47	294.02	800.27	13.3378
2	59	4	2	3	3.25	3	4.75	4.25	4.5	4	4.75	3.5	4.75	2	5.5	7.5	85.45	13.93	415.32	11.27	352.02	877.98	14.633
1	51	2	1	3	4	3.75	4.75	3.75	3.75	3.5	2	3	4.5	5	6	11	74.65	12.17	399.5	7.2	380.18	873.7	14.5617
1	50	11	1	3	3.25	2.5	3.5	3.25	3.5	2.75	4	3.25	4.25	2	6	8	69.28	12.38	415.87	14.73	370.5	882.77	14.7128
1	50	7	2	2	4.75	3.5	5	4.5	4.25	4	4.5	3.5	5	5.5	5	10.5	67.78	7.22	327	11.85	308.33	722.18	12.0363
1	52	5	2	3	3.75	2.75	4.25	3.75	3.75	3.5	4.5	2.75	4.5	3	4	7	89.23	18.13	400.55	15.93	301.08	824.93	13.7488
1	50	17	2	3	3.25	2.75	4.25	4	3.5	3.5	3.75	3.25	4.75	2	4	6	71.73	8.62	315.62	11.17	304.78	711.92	11.8653
1	50	15	3	3	4.25	3.25	4	3.75	4	4	4	3.5	4	2	7	9	84.57	13.07	401.05	11.2	296.7	806.58	13.443
1	51	10	3	2	4.25	2.5	4.75	4.25	4	4	3	1	4.75	5	7	12	60.27	4.43	300.73	2.78	208.77	576.98	9.61633
1	51	10	2	3	3.75	3	4.75	4.75	4.25	3.75	4.75	3.5	5	2	6	8	92.1	11.97	415.82	9.52	276.2	808.42	13.4737
1	51	31	2	1	5	2.75	4.75	4	5	4.25	3.5	2.75	5	6	4	10	74.33	12.15	394.8	10.42	305.33	797.03	13.2838
1	55	5	3	3	4	4	4	4	4.25	4	5	4	4.25	1.5	5	6.5	52.55	11.67	320.47	3.35	317.52	703.15	11.7192
1	55	7	2	2	4	2.25	4	4	3.75	4	3.75	3.25	3.5	1.5	5	6.5	88.32	8.5	360.22	6.53	265.05	728.62	12.1437
1	55	2	3	3	3.75	4	4.25	4.25	4.25	4	4.25	3	4.25	3	4.5	7.5	85.97	6.92	374.92	4.05	276.2	748.05	12.4675
1	55	3	3	3	4.75	4.75	4.5	5	4.75	4.5	4.75	4.25	4.75	7	8	15	76.2	14.9	404.35	9.25	338.73	843.43	14.0572
1	63	17	2	3	3.5	3	4	4	4	4	3.5	3.75	4.75	3	6	9	87.72	15.4	379.2	13.35	342.73	838.4	13.9733
1	60	31	3	1	4	2.75	4.25	3.75	3.5	3.25	2.75	2.25	4.5	5.5	2.5	8	75.42	24.28	394.62	11.23	301.62	807.17	13.4528
1	61	3	3	1	4.5	4	5	4	5	4.75	5	3.75	4.25	3.5	8	11.5	80.5	14.22	370.23	11	322.57	798.52	13.3087
1	40	15	2	2	4.25	3	4.25	4.5	3.25	4.25	4.5	2.75	5	3	4	7	58.97	3.88	299.33	2.2	231.13	595.52	9.92533
1	50	7	1	2	3.5	3.25	4.5	3.75	4.5	4.5	5	3.75	5	2.5	5	7.5	70.62	9.15	373.68	5.33	279.62	738.4	12.3067
